# Supplementary material for: Neuronal Subtype-Specific Expression of γ-Enolase: Its Role in Neuronal Differentiation
Source: Neuromolecular Med. 2026 Jan 30;28(1):4. doi: 10.1007/s12017-025-08902-9 (PMC12858592; doi:10.1007/s12017-025-08902-9)
Supplement: Supplementary file 3 — Supplementary Material 3 [file 12017_2025_8902_MOESM3_ESM.xlsx]

## Sheet: List1 (2)
	Supplementary Table S1. Summary of power analysis parameters
	Figure	Experiment	Comparison	Pooled within-group variance	SD σ within each group	Cohen’s effect size f	Achieved N	Achieved power	Power significance (Power (1-β) ≤0.8)	Probability value (p-value for one-way ANOVA)	Statistical significance (α ≤0.05)
	Fig. 3B	Neurite length	Wild type: Control vs RA vs RA+PMA vs RA+BDNF	0.0398	0.199499	2.87	2	0.98	YES	0.006	YES
			Total γ-enolase pcDNA3-GFP: Control vs RA vs RA+PMA vs RA+BDNF	0.1848	0.429884	1.75	2	0.71	NO	0.0352	YES
			ΔC γ-enolase pcDNA3-GFP: Control vs RA vs RA+PMA vs RA+BDNF	0.0484	0.22	2.85	2	0.98	YES	0.0061	YES
			Control condition: WT vs total γ vs ΔC γ vs pcDNA3-GFP	0.0379	0.194679	2.87	2	0.98	YES	0.0492	YES
			RA+BDNF condition: WT vs total γ vs ΔC γ vs pcDNA3-GFP	0.0668	0.258457	1.64	2	0.66	NO	0.0436	YES
	Fig. 3C	β-tubulin expression	Wild type: Control vs RA vs RA+PMA vs RA+BDNF	0.1927	0.438976	1.32	4	0.973	YES	0.0019	YES
	Fig. 5C	Neurite length	Wild type: Control vs dbcAMP	0.0843	0.290345	3.7	2	0.93	YES	0.0178	YES
			dbcAMP condition: Wild type vs siRNA control vs siRNA γ-enolase	0.0897	0.2995	2.4	2	0.84	YES	0.0225	YES
	Fig. 5D	Neurite length	RA condition: Wild type vs siRNA control vs siRNA γ-enolase	0.0109	0.104403	2.02	2	0.71	NO	0.0404	YES
	Fig. 6B	Neurite length	No peptide: Control vs RA vs RA+PMA vs RA+BDNF	0.0206	0.143527	3.85	2	0.99	YES	0.0022	YES
	Fig. 6C	Proliferation rate (CFSE intensity)	No peptide: Control vs RA vs RA+PMA vs RA+BDNF	0.0028	0.052915	6.91	2	1	YES	0.0003	YES
			γ-Eno peptide: Control vs RA vs RA+PMA vs RA+BDNF	0.0356	0.18868	2.48	2	0.94	YES	0.01	YES
	Fig. 8B	Neurite length	No inhibitor: Control vs RA vs RA+PMA vs RA+BDNF	0.0136	0.116619	2.64	2	0.96	YES	0.0074	YES
			RA condition: No inhibitor vs AMS36	0.02	0.141421	2.27	2	0.65	NO	0.0464	YES
			RA+BDNF condition: No inhibitor vs AMS36	0.029	0.170294	2.6	2	0.74	NO	0.036	YES
	Fig. 8C	Proliferation rate (CFSE intensity)	No inhibitor: Control vs RA vs RA+PMA vs RA+BDNF	0.061	0.246982	4.76	4	1	YES	0.00033396	YES
			AMS36: Control vs RA vs RA+PMA vs RA+BDNF	0.3631	0.602578	2.36	4	0.99	YES	0.080885	YES
	Fig.8D	β-tubulin expression	RA condition: No inhibitor vs AMS36	0.0006	0.0244949	3.88	2	0.95	YES	0.0242	YES
			RA+BDNF condition: No inhibitor vs AMS36	0.0043	0.0655744	2.07	2	0.59	NO	0.0476	YES
	Fig. S7B	Neurite length	Control condition: WT vs total γ vs ΔC γ	0.0314	0.1772	1.77	2	0.72	NO	0.0315	YES
			dbcAMP condition: WT vs total γ vs ΔC γ	0.0267	0.163401	2.3	2	0.91	YES	0.0145	YES
	Fig. S7C	β-tubulin expression	Control condition : WT vs total γ vs ΔC γ	0.0041	0.0640312	2.07	3	0.99	YES	0.0111	YES
			dbcAMP condition: WT vs total γ vs ΔC γ	0.0089	0.0943398	1.86	3	0.97	YES	0.0138	YES
	Fig. S12D	β-tubulin expression	Control condition: No inhibitor vs AMS36	0.0166	0.128841	2.46	2	0.71	NO	0.0385	YES

## Sheet: List1
	Supplementary Table S1. Summary of power analysis parameters
	Figure	Experiment	Comparison	Pooled within-group variance	SD σ within each group	Cohen’s effect size f	Achieved N	Achieved power	Power significance (Power (1-β) ≤0.8)	Probability value (p-value for one-way ANOVA)	Statistical significance (α ≤0.05)
	Fig. 3B	Neurite length	Wild type: Control vs RA vs RA+PMA vs RA+BDNF			2.87	2	0.98	YES	0.006	YES
			Total γ-enolase pcDNA3-GFP: Control vs RA vs RA+PMA vs RA+BDNF			1.75	2	0.71	NO	0.0352	YES
			ΔC γ-enolase pcDNA3-GFP: Control vs RA vs RA+PMA vs RA+BDNF			2.85	2	0.98	YES	0.0061	YES
			pcDNA3-GFP: Control vs RA vs RA+PMA vs RA+BDNF			1.54	2	0.61	NO	0.053	NO
			Control condition: WT vs total γ vs ΔC γ vs pcDNA3-GFP			2.87	2	0.98	YES	0.0492	YES
			RA condition: WT vs total γ vs ΔC γ vs pcDNA3-GFP			1.22	2	0.42	NO	0.1078	NO
			RA+PMA condition: WT vs total γ vs ΔC γ vs pcDNA3-GFP			1.56	2	0.61	NO	0.0514	NO
			RA+BDNF condition: WT vs total γ vs ΔC γ vs pcDNA3-GFP			1.64	2	0.66	NO	0.0436	YES
	Fig. 3C	β-tubulin expression	Wild type: Control vs RA vs RA+PMA vs RA+BDNF	0.1927	0.438976	1.32	4	0.973	YES	0.0019	YES
			Total γ-enolase pcDNA3-GFP: Control vs RA vs RA+PMA vs RA+BDNF	0.18	0.424264	0.35	3	0.112728	NO	0.651	NO
			ΔC γ-enolase pcDNA3-GFP: Control vs RA vs RA+PMA vs RA+BDNF	0.38	0.616441	0.17	3	0.06	NO	0.951	NO
			Control condition : WT vs total γ vs ΔC γ		0		3
			RA condition: WT vs total γ vs ΔC γ		0		3
			RA+PMA condition: WT vs total γ vs ΔC γ		0		3
			RA+BDNF condition: WT vs total γ vs ΔC γ		0		3
	Fig. 5C	Neurite length	Wild type: Control vs dbcAMP		0
			dbcAMP condition: Wild type vs siRNA control vs siRNA γ-enolase		0
	Fig. 5D	Neurite length	Wild type: Control vs RA		0
			RA condition: Wild type vs siRNA control vs siRNA γ-enolase		0
	Fig. 6B	Neurite length	No peptide: Control vs RA vs RA+PMA vs RA+BDNF		0
			γ-Eno peptide: Control vs RA vs RA+PMA vs RA+BDNF		0
			Control condition: No peptide vs γ-Eno peptide		0
			RA condition: No peptide vs γ-Eno peptide		0
			RA+PMA condition: No peptide vs γ-Eno peptide		0
			RA+BDNF condition: No peptide vs γ-Eno peptide		0
	Fig. 6C	Proliferation rate (CFSE intensity)	No peptide: Control vs RA vs RA+PMA vs RA+BDNF		0
			γ-Eno peptide: Control vs RA vs RA+PMA vs RA+BDNF		0
			Control condition: No peptide vs γ-Eno peptide		0
			RA condition: No peptide vs γ-Eno peptide		0
			RA+PMA condition: No peptide vs γ-Eno peptide		0
			RA+BDNF condition: No peptide vs γ-Eno peptide		0
	Fig. 6D	β-tubulin expression	No peptide: Control vs RA vs RA+PMA vs RA+BDNF	0.028	0.167332	0.2	2	0.06	NO	0.1146	NO
			γ-Eno peptide: Control vs RA vs RA+PMA vs RA+BDNF	0.033	0.181659	0.19	2	0.06	NO	0.162	NO
			Control condition: No peptide vs γ-Eno peptide	0.0095	0.0974679	2.07	2	0.59	NO	0.0511	NO
			RA condition: No peptide vs γ-Eno peptide	0.0801	0.283019		2			1
			RA+PMA condition: No peptide vs γ-Eno peptide				2
			RA+BDNF condition: No peptide vs γ-Eno peptide				2
	Fig. 8B	Neurite length	No inhibitor: Control vs RA vs RA+PMA vs RA+BDNF
			AMS36: Control vs RA vs RA+PMA vs RA+BDNF
			Control condition: No inhibitor vs AMS36
			RA condition: No inhibitor vs AMS36
			RA+PMA condition: No inhibitor vs AMS36
			RA+BDNF condition: No inhibitor vs AMS36
	Fig. 8C	Proliferation rate (CFSE intensity)	No inhibitor: Control vs RA vs RA+PMA vs RA+BDNF
			AMS36: Control vs RA vs RA+PMA vs RA+BDNF
			Control condition: No inhibitor vs AMS36
			RA condition: No inhibitor vs AMS36
			RA+PMA condition: No inhibitor vs AMS36
			RA+BDNF condition: No inhibitor vs AMS36
	Fig.8D	β-tubulin expression	No inhibitor: Control vs RA vs RA+PMA vs RA+BDNF
			AMS36: Control vs RA vs RA+PMA vs RA+BDNF
			Control condition: No inhibitor vs AMS36
			RA condition: No inhibitor vs AMS36
			RA+PMA condition: No inhibitor vs AMS36
			RA+BDNF condition: No inhibitor vs AMS36
	Fig. S6A	γ-enolase expression	Wild type: Control vs RA vs RA+PMA vs RA+BDNF
			Total γ-enolase pcDNA3-GFP: Control vs RA vs RA+PMA vs RA+BDNF
			ΔC γ-enolase pcDNA3-GFP: Control vs RA vs RA+PMA vs RA+BDNF
			Control condition : WT vs total γ vs ΔC γ
			RA condition: WT vs total γ vs ΔC γ
			RA+PMA condition: WT vs total γ vs ΔC γ
			RA+BDNF condition: WT vs total γ vs ΔC γ
	Fig. S6B	γ-enolase expression	Wild type: Control vs dbcAMP
			Total γ-enolase pcDNA3-GFP: Control vs dbcAMP
			ΔC γ-enolase pcDNA3-GFP: Control vs dbcAMP
			Control condition : WT vs total γ vs ΔC γ
			dbcAMP condition: WT vs total γ vs ΔC γ
	Fig. S7B	Neurite length	Wild type: Control vs dbcAMP
			Total γ-enolase pcDNA3-GFP: Control vs dbcAMP
			ΔC γ-enolase pcDNA3-GFP: Control vs dbcAMP
			Control condition : WT vs total γ vs ΔC γ
			dbcAMP condition: WT vs total γ vs ΔC γ
	Fig. S7B	β-tubulin expression	Wild type: Control vs dbcAMP
			Total γ-enolase pcDNA3-GFP: Control vs dbcAMP
			ΔC γ-enolase pcDNA3-GFP: Control vs dbcAMP
			Control condition : WT vs total γ vs ΔC γ
			dbcAMP condition: WT vs total γ vs ΔC γ
	Fig. S8A	γ-enolase expression	Wild type: Control vs dbcAMP
			dbcAMP condition: Wild type vs siRNA control vs siRNA γ-enolase
	Fig. S8B	γ-enolase expression	Wild type: Control vs RA
			RA condition: Wild type vs siRNA control vs siRNA γ-enolase
	Fig. S9B	Neurite length	No peptide: Control vs dbcAMP
			γ-Eno peptide: Control vs dbcAMP
			Control condition: No peptide vs γ-Eno peptide
			dbcAMP condition: No peptide vs γ-Eno peptide
	Fig. S9C	Proliferation rate (CFSE intensity)	No peptide: Control vs dbcAMP
			γ-Eno peptide: Control vs dbcAMP
			Control condition: No peptide vs γ-Eno peptide
			dbcAMP condition: No peptide vs γ-Eno peptide
	Fig. S9D	β-tubulin expression	No peptide: Control vs dbcAMP
			γ-Eno peptide: Control vs dbcAMP
			Control condition: No peptide vs γ-Eno peptide
			dbcAMP condition: No peptide vs γ-Eno peptide
	Fig. S12B	Neurite length	No inhibitor: Control vs dbcAMP
			AMS36: Control vs dbcAMP
			Control condition: No inhibitor vs AMS36
			dbcAMP condition: No inhibitor vs AMS36
	Fig. S12C	Proliferation rate (CFSE intensity)	No inhibitor: Control vs dbcAMP
			AMS36: Control vs dbcAMP
			Control condition: No inhibitor vs AMS36
			dbcAMP condition: No inhibitor vs AMS36
	Fig. S12D	β-tubulin expression	No inhibitor: Control vs dbcAMP
			AMS36: Control vs dbcAMP
			Control condition: No inhibitor vs AMS36
			dbcAMP condition: No inhibitor vs AMS36
	Fig. S13A	γ-enolase expression	No inhibitor: Control vs RA vs RA+PMA vs RA+BDNF
			AMS36: Control vs RA vs RA+PMA vs RA+BDNF
			Control condition: No inhibitor vs AMS36
			RA condition: No inhibitor vs AMS36
			RA+PMA condition: No inhibitor vs AMS36
			RA+BDNF condition: No inhibitor vs AMS36
	Fig. S13B	γ-enolase expression	No inhibitor: Control vs dbcAMP
			AMS36: Control vs dbcAMP
			Control condition: No inhibitor vs AMS36
			dbcAMP condition: No inhibitor vs AMS36
